# Supplementary material for: Metabolomic Analysis of Feces vs. Cecum Content in Animals: A Comparative Study Investigated by 1H-NMR
Source: Metabolites. 2025 Aug 22;15(9):565. doi: 10.3390/metabo15090565 (PMC12471742; doi:10.3390/metabo15090565)
Supplement: Supplementary file 1 [file metabolites-15-00565-s001.zip]

Archive with 1 entries (1 files):
- metabolites-3772490-supplementary.pdf
